# Supplementary material for: Effects of Caloric Restriction on DNA Damage: A Comparison of Very Low-Calorie and Standard Reduced-Calorie Diets in Obesity—Non-Randomised, Quasi-Experimental Clinical Intervention Study
Source: Nutrients. 2026 Jun 19;18(12):1985. doi: 10.3390/nu18121985 (PMC13306159; doi:10.3390/nu18121985)
Supplement: Supplementary file 1 [file nutrients-18-01985-s001.zip]

Archive with 1 entries (1 files):
- nutrients-4357078-supplementary.pdf
